# Supplementary material for: Visible Light-Driven Photocatalysis of Al-Doped SrTiO3: Experimental and DFT Study
Source: Molecules. 2024 Nov 12;29(22):5326. doi: 10.3390/molecules29225326 (PMC11596584; doi:10.3390/molecules29225326)
Supplement: Supplementary file 1 [file molecules-29-05326-s001.zip]

Archive with 1 entries (1 files):
- molecules-3290716-supplementary.pdf
